# Supplementary material for: Using an urban child health index to detect intra-urban disparities in Sweden
Source: Scand J Public Health. 2020 Dec 18;49(5):563–70. doi: 10.1177/1403494820980261 (PMC8512276; doi:10.1177/1403494820980261)
Supplement: sj-xlsx-1-sjp-10.1177_1403494820980261 – Supplemental material for Using an urban child health index to detect intra-urban disparities in Sweden [file sj-xlsx-1-sjp-10.1177_1403494820980261.xlsx]

## Sheet: Appendix 1
City district	Population size	Share of population <18 years	Foreign background	Mean income (SEK per year)	Eligibility for upper highschool studies	Unemployment	Lacking completed secondary education	Overweight or obesity (ISO-BMI >25)	Tobacco exposure at 0-4 weeks	Low birthweight (<2500 g)	Tobacco exposure in utero	Breastfeeding at 4 months	Vaccination for MMR (2 injections at 2 years)	Enrollment in daycare or pedagogic care 1-5 years	Index outcomes
A. Stockholm total	949761	0.199	0.328	392400	0.899	0.03	0.125	0.103	0.068	0.0452	0.0111	0.822	0.956	0.802	0.22301
A1. Östermalm	75438	0.153	0.223	505500	0.966	0.015	0.062	0.087	0.021	0.0381	0.0012	0.835	0.974	0.822	1.00582
A2. Älvsjö	29112	0.253	0.239	415000	0.952	0.028	0.134	0.136	0.087	0.037	0.0135	0.811	0.974	0.881	0.68397
A3. Södermalm	129738	0.163	0.199	415500	0.937	0.021	0.087	0.084	0.028	0.0528	0.0026	0.87	0.939	0.84	0.58791
A4. Spånga-Tensta	38865	0.265	0.59	327500	0.838	0.059	0.238	0.136	0.166	0.0488	0.0234	0.8	0.872	0.751	-1.56594
A5. Skärholmen	36930	0.228	0.702	256800	0.857	0.058	0.231	0.161	0.152	0.0655	0.0353	0.78	0.941	0.802	-1.45068
A6. Skarpnäck	46425	0.212	0.274	342200	0.862	0.028	0.122	0.075	0.053	0.0375	0.0098	0.862	0.977	0.817	1.09246
A7. Rinkeby-Kista	49902	0.241	0.826	256900	0.75	0.071	0.256	0.153	0.189	0.0569	0.0292	0.751	0.888	0.671	-2.57749
A8. Norrmalm	70833	0.159	0.224	492900	0.978	0.017	0.07	0.088	0.008	0.0385	0.0029	0.872	0.978	0.81	1.08924
A9. Kungsholmen	70529	0.147	0.219	462100	0.952	0.016	0.062	0.087	0.014	0.0449	0.0041	0.862	0.978	0.849	1.12991
A10. Hässelby-Vällingby	74826	0.239	0.433	337800	0.868	0.042	0.177	0.124	0.152	0.0406	0.0267	0.761	0.951	0.848	-0.11146
A11. Hägersten-Liljeholmen	88055	0.203	0.243	375300	0.935	0.025	0.101	0.09	0.032	0.0349	0.0057	0.82	0.975	0.855	1.17538
A12. Farsta	57825	0.212	0.335	324400	0.894	0.04	0.167	0.08	0.105	0.0581	0.0131	0.774	0.97	0.842	0.17831
A13. Enskede-Årsta-Vantör	99232	0.206	0.362	340400	0.869	0.031	0.144	0.118	0.077	0.0491	0.014	0.803	0.967	0.836	0.16656
A14. Bromma	79355	0.225	0.213	462600	0.954	0.02	0.103	0.082	0.043	0.0394	0.0074	0.841	0.986	0.849	0.73198
B. Gothenburg total	564296	0.197	0.351	307000	0.812	0.056	0.108	0.103	0.109	0.0473	0.0273	0.761	0.971	0.817	-0.11827
B1. Angered	52720	0.271	0.746	215000	0.675	0.117	0.251	0.107	0.255	0.0559	0.0546	0.702	0.95	0.802	-1.28204
B2. Östra Göteborg	49901	0.225	0.586	227000	0.719	0.101	0.188	0.099	0.2	0.0549	0.0431	0.734	0.949	0.816	-0.79647
B3. Örgryte-Härlanda	60212	0.159	0.202	328000	0.894	0.034	0.056	0.088	0.054	0.0515	0.0139	0.809	0.989	0.817	0.49111
B4. Centrum	61880	0.109	0.249	313000	0.859	0.032	0.047	0.093	0.031	0.0531	0.0047	0.814	0.98	0.755	0.05967
B5. Majorna-Linné	64291	0.153	0.2	317000	0.895	0.04	0.06	0.055	0.047	0.0376	0.0143	0.814	0.979	0.793	0.92802
B6. Askim-Frölunda	60538	0.204	0.261	341000	0.873	0.046	0.084	0.116	0.088	0.0392	0.0327	0.751	0.974	0.84	0.17273
B7. Västra Göteborg	63261	0.204	0.234	388000	0.876	0.042	0.089	0.115	0.048	0.0418	0.0209	0.763	0.984	0.861	0.54067
B8. Västra Hisingen	56070	0.258	0.399	320000	0.802	0.067	0.153	0.126	0.125	0.0466	0.035	0.75	0.966	0.836	-0.28809
B9. Lundby	53098	0.156	0.329	311000	0.801	0.046	0.088	0.11	0.114	0.0321	0.0153	0.748	0.98	0.803	0.28464
B10. Norra Hisingen	50803	0.222	0.395	303000	0.8	0.054	0.121	0.128	0.096	0.0596	0.0335	0.729	0.969	0.831	-0.65812
C. Malmö total	333633	0.211	0.451	354243	0.769	0.051	0.126	0.093	0.18	0.0412	0.039	0.746	0.967	0.838	0.153
C1. Centrum	53527	0.159	0.357	372218	0.77	0.034	0.067	0.091	0.101	0.0349	0.0325	0.782	0.978	0.818	0.47849
C2. Södra innerstaden	36663	0.158	0.472	286026	0.663	0.058	0.119	0.096	0.225	0.0518	0.0458	0.789	0.945	0.789	-0.7627
C3. Västra innerstaden	35085	0.154	0.21	382765	0.825	0.026	0.055	0.066	0.073	0.0307	0.002	0.776	0.981	0.872	1.44386
C4. Limhamn-Bunkeflo	48393	0.265	0.228	455352	0.921	0.024	0.062	0.073	0.069	0.035	0.0158	0.79	0.975	0.89	1.29657
C5. Hyllie	36386	0.209	0.527	327878	0.734	0.064	0.159	0.085	0.205	0.0404	0.0493	0.719	0.957	0.83	-0.25201
C6. Fosie	46134	0.234	0.719	292072	0.715	0.083	0.207	0.128	0.336	0.0518	0.0592	0.689	0.939	0.809	-1.63794
C7. Oxie	13244	0.259	0.39	354443	0.825	0.041	0.134	0.11	0.153	0.0435	0.0652	0.631	0.987	0.853	-0.50091
C8. Rosengård	24038	0.294	0.885	265159	0.565	0.1	0.306	0.081	0.339	0.0494	0.0652	0.702	0.97	0.788	-1.04943
C9. Husie	22405	0.239	0.372	373995	0.844	0.036	0.118	0.106	0.167	0.0406	0.0369	0.687	0.981	0.909	0.31053
C10. Kirseberg	16587	0.203	0.455	324217	0.729	0.064	0.146	0.113	0.233	0.0302	0.0402	0.698	0.959	0.877	0.01885
